# Supplementary material for: Extended-Spectrum Beta-Lactamase-Producing Enterobacteriaceae in Fresh Produce
Source: Foods. 2021 Oct 28;10(11):2609. doi: 10.3390/foods10112609 (PMC8619215; doi:10.3390/foods10112609)
Supplement: Supplementary file 1 [file foods-10-02609-s001.zip]

Archive with 1 entries (1 files):
- foods-1424760-supplementary.pdf
